# Supplementary material for: Crosstalk between PI3K/Akt and Wnt/β-catenin pathways promote colorectal cancer progression regardless of mutational status
Source: Cancer Biol Ther. 2022 Aug 9;23(1):1–13. doi: 10.1080/15384047.2022.2108690 (PMC9367664; doi:10.1080/15384047.2022.2108690)
Supplement: Supplemental Material [file KCBT_A_2108690_SM0839.zip]

Archive with 5 entries (5 files):
- ESM_1.eps
- ESM_2.eps
- ESM_3.eps
- ESM_4.eps
- Supplementary Material 5.xlsx
