# Supplementary material for: Crosstalk between PI3K/Akt and Wnt/β-catenin pathways promote colorectal cancer progression regardless of mutational status
Source: Cancer Biol Ther. 2022 Aug 9;23(1):1–13. doi: 10.1080/15384047.2022.2108690 (PMC9367664; doi:10.1080/15384047.2022.2108690)
Supplement: Supplemental Material [file KCBT_A_2108690_SM0839.zip › Supplementary Material 5.xlsx]

## Sheet: Planilha1
	Supplemental Table 5. Main mutations found in colorectal cancer cell lines used in this study. (AHMED et al., 2013; BERG et al., 2017)
	Cell Line		Gene		Mutation Type		Aminoacid substitution
	HT-29		APC		Frameshift		p.E1554fs
					Nonsense		p.E853
			BRAF		Missense		p.V600E
					Missense		p.T119S
			PIK3CA		Missense		p.P449T
			SMAD4		Missense		p.Q311
			TP53		Missense		p.R273H
	HCT-116		CTNNB1		Inframe		p.S45del
			KRAS		Missense		p.G13D
			PIK3CA		Missense		p.H1047R
	LoVo		APC		Nonsense		p.R1114*
					Missense		p.R2816Q
					Frameshift		p.T1430fs
			KRAS		Missense		p.G13D
			SMAD2		Missense		p.A292V
			SMAD6		Frameshift		p.P68fs
	Caco-2		APC		Nonsense		p.Q1367
			TP53		Nonsense		p.E204
			SMAD4		Missense		p.D351H
	SW-480		KRAS		Missense		p.G12V
			TP53		Missense		p.R273H
			APC		Nonsense		p.Q1338
